# Supplementary material for: Transcriptomic Profiling Provides Insight into the Molecular Basis of Heterosis in Philippine-Reared Bombyx mori Hybrids
Source: Insects. 2025 Feb 26;16(3):243. doi: 10.3390/insects16030243 (PMC11942671; doi:10.3390/insects16030243)
Supplement: Supplementary file 1 [file insects-16-00243-s001.zip]

Archive with 9 entries (9 files):
- Figure S1.tiff
- Table S1 - Results of Evaluation of RNA Libraries.pdf
- Table S2 - Statistics for the raw and pre-processed RNA-seq reads.pdf
- Table S3 - Results of two-pass mapping via STAR.pdf
- Table S4 - Gene-level counts obtained from featureCounts .pdf
- Table S5 - DEGs in Parental (Reference) vs Hybrid Strains.pdf
- Table S6 - DEGs in CN144 (Reference) vs NC144.pdf
- Table S7 - DEGs associated with the Top 10 gene ontology (GO) terms in the comparison between parents and hybrids.pdf
- Table S8 - DEGs associated with the Top 10 gene ontology (GO) terms in the comparison between the hybrids.pdf
